# Supplementary material for: Cocoa Mucilage as a Novel Ingredient in Innovative Kombucha Fermentation
Source: Foods. 2024 May 24;13(11):1636. doi: 10.3390/foods13111636 (PMC11171615; doi:10.3390/foods13111636)
Supplement: Supplementary file 1 [file foods-13-01636-s001.zip]

Archive with 1 entries (1 files):
- foods-2981581-supplementary.pdf
